# Supplementary material for: Accessing Nystatin through Mariculture
Source: Molecules. 2021 Dec 17;26(24):7649. doi: 10.3390/molecules26247649 (PMC8708966; doi:10.3390/molecules26247649)
Supplement: Supplementary file 1 [file molecules-26-07649-s001.zip]

Archive with 1 entries (1 files):
- molecules-1467829-supplementary.pdf
